# Supplementary material for: Quantifying the demographic cost of human-related mortality to a raptor population
Source: PLoS One. 2017 Feb 24;12(2):e0172232. doi: 10.1371/journal.pone.0172232 (PMC5325282; doi:10.1371/journal.pone.0172232)
Supplement: S1 Dataset — (XLSX) [file pone.0172232.s007.xlsx]

## Sheet: Juveniles tagged as fledglings
S7 Appendix - Known Fate Capure Histories								JUVENILES, ALL DEATHS INCLUDED								JUVENILE MARK known-fate encounters; 2 groups (sex); HUMAN-CAUSED FATALITIES CENSORED
			Time interval (Season)					Time interval (Season)				Group (Sex)			MARK input file; ALL DEATHS		Time interval (Season)				Group (Sex)			MARK input file; HUMAN-CAUSED DEATHS CENSORED
Tagged	Bird	Sex	Su	Fa	Wi	Sp		Su	Fa	Wi	Sp	F	M				Su	Fa	Wi	Sp	F	M
1994-05-21	44F15	F	10	00	00	00		10	00	00	00	1	0		10000000 1 0;		10	00	00	00	1	0		10000000 1 0;
1994-06-01	44F16	F	10	10	10	10		10	10	10	10	1	0		10101010 1 0;		10	10	10	10	1	0		10101010 1 0;
1994-06-02	44F17	F	10	10	10	10		10	10	10	10	1	0		10101010 1 0;		10	10	10	10	1	0		10101010 1 0;
1994-06-02	44F18	F	10	10	10	10		10	10	10	10	1	0		10101010 1 0;		10	10	10	10	1	0		10101010 1 0;
1994-06-05	44F19	F	10	10	10	10		10	10	10	10	1	0		10101010 1 0;		10	10	10	10	1	0		10101010 1 0;
1994-06-05	44F20	F	10	10	00	00		10	10	00	00	1	0		10100000 1 0;		10	10	00	00	1	0		10100000 1 0;
1994-06-08	44F21	F	10	10	10	10		10	10	10	10	1	0		10101010 1 0;		10	10	10	10	1	0		10101010 1 0;
1994-06-15	44F22	F	10	10	10	10		10	10	10	10	1	0		10101010 1 0;		10	10	10	10	1	0		10101010 1 0;
1994-07-01	44F23	F	10	10	10	10		10	10	10	10	1	0		10101010 1 0;		10	10	10	10	1	0		10101010 1 0;
1995-05-23	55F32	F	10	10	10	10		10	10	10	10	1	0		10101010 1 0;		10	10	10	10	1	0		10101010 1 0;
1995-05-23	55F33	F	10	10	10	10		10	10	10	10	1	0		10101010 1 0;		10	10	10	10	1	0		10101010 1 0;
1995-06-04	55F34	F	10	10	00	00		10	10	00	00	1	0		10100000 1 0;		10	10	00	00	1	0		10100000 1 0;
1995-06-07	55F35	F	10	10	10	10		10	10	10	10	1	0		10101010 1 0;		10	10	10	10	1	0		10101010 1 0;
1995-06-07	55F36	F	MF	00	00	00		11	00	00	00	1	0		11000000 1 0;		11	00	00	00	1	0		11000000 1 0;
1995-06-08	55F37	F	10	10	10	10		10	10	10	10	1	0		10101010 1 0;		10	10	10	10	1	0		10101010 1 0;
1995-06-10	55F38	F	MF	00	00	00		11	00	00	00	1	0		11000000 1 0;		11	00	00	00	1	0		11000000 1 0;
1995-06-14	55F40	F	10	10	10	10		10	10	10	10	1	0		10101010 1 0;		10	10	10	10	1	0		10101010 1 0;
1995-06-15	55F41	F	10	10	10	10		10	10	10	10	1	0		10101010 1 0;		10	10	10	10	1	0		10101010 1 0;
1996-06-01	66F66	F	10	10	10	10		10	10	10	10	1	0		10101010 1 0;		10	10	10	10	1	0		10101010 1 0;
1996-06-01	66F67	F	10	10	10	10		10	10	10	10	1	0		10101010 1 0;		10	10	10	10	1	0		10101010 1 0;
1996-06-02	66F68	F	Z	00	00	00		11	00	00	00	1	0		11000000 1 0;		00	00	00	00	1	0		10101010 1 0;
1996-06-03	66F69	F	10	10	10	10		10	10	10	10	1	0		10101010 1 0;		10	10	10	10	1	0		10101010 1 0;
1996-06-04	66F71	F	10	10	10	10		10	10	10	10	1	0		10101010 1 0;		10	10	10	10	1	0		10100000 1 0;
1996-06-05	66F72	F	10	10	00	00		10	10	00	00	1	0		10100000 1 0;		10	10	00	00	1	0		10110000 1 0;
1996-06-08	66F74	F	10	R	00	00		10	11	00	00	1	0		10110000 1 0;		10	11	00	00	1	0		10101010 1 0;
1996-06-09	66F75	F	10	10	10	10		10	10	10	10	1	0		10101010 1 0;		10	10	10	10	1	0		10101010 1 0;
1996-06-10	66F76	F	10	10	10	10		10	10	10	10	1	0		10101010 1 0;		10	10	10	10	1	0		10101010 1 0;
1999-05-13	99F95	F	10	10	10	10		10	10	10	10	1	0		10101010 1 0;		10	10	10	10	1	0		10100010 1 0;
1999-05-16	99F96	F	10	10	00	10		10	10	00	10	1	0		10100010 1 0;		10	10	00	10	1	0		10101010 1 0;
1999-05-18	99F97	F	10	10	10	10		10	10	10	10	1	0		10101010 1 0;		10	10	10	10	1	0		10101010 1 0;
1999-05-23	99F98	F	10	10	10	10		10	10	10	10	1	0		10101010 1 0;		10	10	10	10	1	0		10000000 1 0;
1999-05-26	99F99	F	10	00	00	00		10	00	00	00	1	0		10000000 1 0;		10	00	00	00	1	0		10100010 1 0;
1999-05-27	99F100	F	10	10	00	10		10	10	00	10	1	0		10100010 1 0;		10	10	00	10	1	0		10101010 1 0;
1999-06-03	99F101	F	10	10	10	10		10	10	10	10	1	0		10101010 1 0;		10	10	10	10	1	0		10101010 1 0;
1999-06-04	99F102	F	10	10	10	10		10	10	10	10	1	0		10101010 1 0;		10	10	10	10	1	0		10101010 0 1;
1994-05-21	44M18	M	10	10	10	10		10	10	10	10	0	1		10101010 0 1;		10	10	10	10	0	1		10101010 0 1;
1994-05-23	44M19	M	10	10	10	10		10	10	10	10	0	1		10101010 0 1;		10	10	10	10	0	1		10000000 0 1;
1994-05-27	44M20	M	10	00	00	00		10	00	00	00	0	1		10000000 0 1;		10	00	00	00	0	1		10101010 0 1;
1994-05-27	44M21	M	10	10	10	10		10	10	10	10	0	1		10101010 0 1;		10	10	10	10	0	1		10101010 0 1;
1994-05-31	44M22	M	10	10	10	10		10	10	10	10	0	1		10101010 0 1;		10	10	10	10	0	1		10101010 0 1;
1994-06-01	44M23	M	10	10	10	10		10	10	10	10	0	1		10101010 0 1;		10	10	10	10	0	1		10101010 0 1;
1994-06-02	44M24	M	10	10	10	10		10	10	10	10	0	1		10101010 0 1;		10	10	10	10	0	1		10101010 0 1;
1994-06-02	44M25	M	10	10	10	10		10	10	10	10	0	1		10101010 0 1;		10	10	10	10	0	1		10101010 0 1;
1994-06-03	44M26	M	10	10	10	10		10	10	10	10	0	1		10101010 0 1;		10	10	10	10	0	1		10101010 0 1;
1994-06-03	44M27	M	10	10	10	10		10	10	10	10	0	1		10101010 0 1;		10	10	10	10	0	1		10101010 0 1;
1994-06-04	44M28	M	10	10	10	10		10	10	10	10	0	1		10101010 0 1;		10	10	10	10	0	1		10100000 0 1;
1994-06-06	44M29	M	10	10	00	00		10	10	00	00	0	1		10100000 0 1;		10	10	00	00	0	1		10000000 0 1;
1994-06-06	44M30	M	10	00	00	00		10	00	00	00	0	1		10000000 0 1;		10	00	00	00	0	1		10101000 0 1;
1994-06-07	44M31	M	10	10	10	Z		10	10	10	11	0	1		10101011 0 1;		10	10	10	00	0	1		10101010 0 1;
1994-06-07	44M32	M	10	10	10	10		10	10	10	10	0	1		10101010 0 1;		10	10	10	10	0	1		10100010 0 1;
1994-06-07	44M33	M	10	10	00	10		10	10	00	10	0	1		10100010 0 1;		10	10	00	10	0	1		10101010 0 1;
1995-05-24	55M47	M	H	00	00	00		11	00	00	00	0	1		11000000 0 1;		00	00	00	00	0	1		10101010 0 1;
1995-05-24	55M48	M	10	10	10	10		10	10	10	10	0	1		10101010 0 1;		10	10	10	10	0	1		10101010 0 1;
1995-05-24	55M49	M	10	10	10	10		10	10	10	10	0	1		10101010 0 1;		10	10	10	10	0	1		10101010 0 1;
1995-06-02	55M51	M	10	10	10	10		10	10	10	10	0	1		10101010 0 1;		10	10	10	10	0	1		10101010 0 1;
1995-06-02	55M52	M	10	10	10	10		10	10	10	10	0	1		10101010 0 1;		10	10	10	10	0	1		10101010 0 1;
1995-06-07	55M53	M	10	10	10	10		10	10	10	10	0	1		10101010 0 1;		10	10	10	10	0	1		10101010 0 1;
1995-06-08	55M54	M	10	10	10	10		10	10	10	10	0	1		10101010 0 1;		10	10	10	10	0	1		10101010 0 1;
1995-06-08	55M55	M	10	10	10	10		10	10	10	10	0	1		10101010 0 1;		10	10	10	10	0	1		10101010 0 1;
1995-06-09	55M56	M	10	10	10	10		10	10	10	10	0	1		10101010 0 1;		10	10	10	10	0	1		10101010 0 1;
1995-06-11	55M57	M	10	10	10	10		10	10	10	10	0	1		10101010 0 1;		10	10	10	10	0	1		10101010 0 1;
1995-06-14	55M58	M	10	10	10	10		10	10	10	10	0	1		10101010 0 1;		10	10	10	10	0	1		10101010 0 1;
1995-06-15	55M59	M	10	10	10	10		10	10	10	10	0	1		10101010 0 1;		10	10	10	10	0	1		10101010 0 1;
1995-06-15	55M60	M	10	10	10	10		10	10	10	10	0	1		10101010 0 1;		10	10	10	10	0	1		10101010 0 1;
1996-06-01	66M85	M	10	10	10	10		10	10	10	10	0	1		10101010 0 1;		10	10	10	10	0	1		10100000 0 1;
1996-06-02	66M86	M	10	10	10	10		10	10	10	10	0	1		10101010 0 1;		10	10	10	10	0	1		11000000 0 1;
1996-06-02	66M87	M	10	10	00	00		10	10	00	00	0	1		10100000 0 1;		10	10	00	00	0	1		10101010 0 1;
1996-06-02	66M88	M	MF	00	00	00		11	00	00	00	0	1		11000000 0 1;		11	00	00	00	0	1		10101010 0 1;
1996-06-03	66M89	M	10	10	10	10		10	10	10	10	0	1		10101010 0 1;		10	10	10	10	0	1		10101000 0 1;
1996-06-04	66M90	M	10	10	10	10		10	10	10	10	0	1		10101010 0 1;		10	10	10	10	0	1		11000000 0 1;
1996-06-04	66M91	M	10	10	10	00		10	10	10	00	0	1		10101000 0 1;		10	10	10	00	0	1		10101010 0 1;
1996-06-04	66M92	M	Z	00	00	00		11	00	00	00	0	1		11000000 0 1;		00	00	00	00	0	1		10101010 0 1;
1996-06-05	66M93	M	MF	00	00	00		11	00	00	00	0	1		11000000 0 1;		11	00	00	00	0	1		11000000 0 1;
1996-06-06	66M94	M	10	10	10	10		10	10	10	10	0	1		10101010 0 1;		10	10	10	10	0	1		11000000 0 1;
1996-06-06	66M95	M	10	10	10	10		10	10	10	10	0	1		10101010 0 1;		10	10	10	10	0	1		10101100 0 1;
1996-06-06	66M96	M	MF	00	00	00		11	00	00	00	0	1		11000000 0 1;		11	00	00	00	0	1		11000000 0 1;
1996-06-07	66M97	M	MF	00	00	00		11	00	00	00	0	1		11000000 0 1;		11	00	00	00	0	1		10100000 0 1;
1996-06-07	66M98	M	10	10	U	00		10	10	11	00	0	1		10101100 0 1;		10	10	11	00	0	1		10000000 0 1;
1996-06-08	66M99	M	U	00	00	00		11	00	00	00	0	1		11000000 0 1;		11	00	00	00	0	1		10101010 0 1;
1996-06-12	66M100	M	10	10	00	00		10	10	00	00	0	1		10100000 0 1;		10	10	00	00	0	1		10000000 0 1;
1999-05-13	99M127	M	10	00	00	00		10	00	00	00	0	1		10000000 0 1;		10	00	00	00	0	1		10110000 0 1;
1999-05-16	99M128	M	10	10	10	10		10	10	10	10	0	1		10101010 0 1;		10	10	10	10	0	1		10100000 0 1;
1999-05-16	99M129	M	10	00	00	00		10	00	00	00	0	1		10000000 0 1;		10	00	00	00	0	1		10100010 0 1;
1999-05-17	99M130	M	10	U	00	00		10	11	00	00	0	1		10110000 0 1;		10	11	00	00	0	1		10101000 0 1;
1999-05-17	99M131	M	10	10	00	00		10	10	00	00	0	1		10100000 0 1;		10	10	00	00	0	1		10100000 0 1;
1999-05-18	99M132	M	10	10	00	10		10	10	00	10	0	1		10100010 0 1;		10	10	00	10	0	1		10101010 0 1;
1999-05-18	99M133	M	10	10	10	Z		10	10	10	11	0	1		10101011 0 1;		10	10	10	00	0	1		10100000 0 1;
1999-05-20	99M134	M	10	10	00	00		10	10	00	00	0	1		10100000 0 1;		10	10	00	00	0	1		10101010 0 1;
1999-05-22	99M135	M	10	10	10	10		10	10	10	10	0	1		10101010 0 1;		10	10	10	10	0	1		10101010 0 1;
1999-05-22	99M136	M	10	10	00	00		10	10	00	00	0	1		10100000 0 1;		10	10	00	00	0	1		10101010 0 1;
1999-05-23	99M137	M	10	10	10	10		10	10	10	10	0	1		10101010 0 1;		10	10	10	10	0	1		10101010 0 1;
1999-05-25	99M138	M	10	10	10	10		10	10	10	10	0	1		10101010 0 1;		10	10	10	10	0	1		10101010 0 1;
1999-05-25	99M139	M	10	10	10	10		10	10	10	10	0	1		10101010 0 1;		10	10	10	10	0	1		10100010 0 1;
1999-05-25	99M140	M	10	10	10	10		10	10	10	10	0	1		10101010 0 1;		10	10	10	10	0	1		10100000 0 1;
1999-05-25	99M141	M	10	10	10	10		10	10	10	10	0	1		10101010 0 1;		10	10	10	10	0	1		10101010 0 1;
1999-06-02	99M142	M	10	10	00	10		10	10	00	10	0	1		10100010 0 1;		10	10	00	10	0	1		10101010 0 1;
1999-06-02	99M143	M	10	10	00	00		10	10	00	00	0	1		10100000 0 1;		10	10	00	00	0	1		10100000 0 1;
1999-06-02	99M144	M	10	10	10	10		10	10	10	10	0	1		10101010 0 1;		10	10	10	10	0	1		10101010 0 1;
1999-06-07	99M145	M	10	10	10	10		10	10	10	10	0	1		10101010 0 1;		10	10	10	10	0	1
1999-06-09	99M146	M	10	10	00	00		10	10	00	00	0	1		10100000 0 1;		10	10	00	00	0	1
1999-06-10	99M147	M	10	10	10	10		10	10	10	10	0	1		10101010 0 1;		10	10	10	10	0	1
						Live		91	83	66	68
						Dead		10	2	1	2
						Total		101	85	67	70

## Sheet: Subadults
																		SUBADULT MARK known-fate encounter histories																	SUBADULT MARK known-fate encounters; 2 groups (sex); ALL DEATHS
Tagged	As	Bird	Wi1	Sp1	Su1	Fa1	Wi2	Sp2	Su2	Fa2	Wi3	Sp3	Su3	Fa3	Wi4	Sp4		Bird	Wi1	Sp1	Su1	Fa1	Wi2	Sp2	Su2	Fa2	Wi3	Sp3	Su3	Fa3	Wi4	Sp4		id	Bird	Sex	Wi1	Sp1	Su1	Fa1	Wi2	Sp2	Su2	Fa2	Wi3	Sp3	Su3	Fa3	Wi4
1994-02-07	3	40F10	1	1														40F10	10	10	00	00	00	00	00	00	00	00	00	00	00	00		1	40F10	F	10	10	00	00	00	00	00	00	00	00	00	00	00
1994-01-26	3	40M08	1	1														40M08	10	10	00	00	00	00	00	00	00	00	00	00	00	00		2	40M08	M	10	10	00	00	00	00	00	00	00	00	00	00	00
1994-02-23	3	40M14	1	1														40M14	10	10	00	00	00	00	00	00	00	00	00	00	00	00		3	40M14	M	10	10	00	00	00	00	00	00	00	00	00	00	00
1994-01-06	2	41F01	1	1	1			1										41F01	10	10	10	00	00	10	00	00	00	00	00	00	00	00		4	41F01	F	10	10	10	00	00	10	00	00	00	00	00	00	00
1994-02-02	2	41F06	1	1	1	1	1	1										41F06	10	10	10	10	10	10	00	00	00	00	00	00	00	00		5	41F06	F	10	10	10	10	10	10	00	00	00	00	00	00	00
1994-02-04	2	41F08	1	1	1	T												41F08	10	10	10	T	00	00	00	00	00	00	00	00	00	00		6	41F08	F	10	10	10	11	00	00	00	00	00	00	00	00	00
1994-02-12	2	41F11	1	1	1	1	1	1										41F11	10	10	10	10	10	10	00	00	00	00	00	00	00	00		7	41F11	F	10	10	10	10	10	10	00	00	00	00	00	00	00
1994-07-29	3	41F24			1		1											41F24	00	00	10	00	10	00	00	00	00	00	00	00	00	00		8	41F24	F	00	00	10	00	10	00	00	00	00	00	00	00	00
1994-02-23	2	41M15	1	1	1	1	1	1										41M15	10	10	10	10	10	10	00	00	00	00	00	00	00	00		9	41M15	M	10	10	10	10	10	10	00	00	00	00	00	00	00
1994-01-14	1	42F03	1	L														42F03	10	L	00	00	00	00	00	00	00	00	00	00	00	00		10	42F03	F	10	11	00	00	00	00	00	00	00	00	00	00	00
1994-01-11	1	42M02	1	1	1	1	1	1	1	1	1	T						42M02	10	10	10	10	10	10	10	10	10	T	00	00	00	00		11	42M02	M	10	10	10	10	10	10	10	10	10	11	00	00	00
1994-01-12	1	42M03	1	T														42M03	10	T	00	00	00	00	00	00	00	00	00	00	00	00		12	42M03	M	10	11	00	00	00	00	00	00	00	00	00	00	00
1994-01-19	1	42M07	1	1	1	1	U											42M07	10	10	10	10	U	00	00	00	00	00	00	00	00	00		13	42M07	M	10	10	10	10	11	00	00	00	00	00	00	00	00
1994-02-04	1	42M11	1	1	1	1	1	1										42M11	10	10	10	10	10	10	00	00	00	00	00	00	00	00		14	42M11	M	10	10	10	10	10	10	00	00	00	00	00	00	00
1994-02-11	1	42M12	1	1	1	1	1	1	1	1	1							42M12	10	10	10	10	10	10	10	10	10	00	00	00	00	00		15	42M12	M	10	10	10	10	10	10	10	10	10	00	00	00	00
1994-02-25	1	42M16		1	1	1	1	1										42M16	00	10	10	10	10	10	00	00	00	00	00	00	00	00		16	42M16	M	00	10	10	10	10	10	00	00	00	00	00	00	00
1994-02-28	1	42M17		1	1	1	1	T										42M17	00	10	10	10	10	T	00	00	00	00	00	00	00	00		17	42M17	M	00	10	10	10	10	11	00	00	00	00	00	00	00
1994-02-02	J	43F05				1	1	1										43F05	00	00	00	10	10	10	00	00	00	00	00	00	00	00		18	43F05	F	00	00	00	10	10	10	00	00	00	00	00	00	00
1994-02-07	J	43F09			1	1	1	1	1	1	1	1	1	1				43F09	00	00	10	10	10	10	10	10	10	10	10	10	00	00		19	43F09	F	00	00	10	10	10	10	10	10	10	10	10	10	00
1994-01-27	J	43M09			1	1	1	1	1	1	1	1	1	1	1	1		43M09	00	00	10	10	10	10	10	10	10	10	10	10	10	10		20	43M09	M	00	00	10	10	10	10	10	10	10	10	10	10	10
1994-06-01	Nest	44F16			1	1	1	1	1	1	1	1	1	1	T			44F16	00	00	10	10	10	10	10	10	10	10	10	10	T	00		21	44F16	F	00	00	10	10	10	10	10	10	10	10	10	10	11
1994-06-02	Nest	44F17			1	L												44F17	00	00	10	L	00	00	00	00	00	00	00	00	00	00		22	44F17	F	00	00	10	11	00	00	00	00	00	00	00	00	00
1994-06-02	Nest	44F18			1	1	1	1	1	1	1	1	1	1	1			44F18	00	00	10	10	10	10	10	10	10	10	10	10	10	00		23	44F18	F	00	00	10	10	10	10	10	10	10	10	10	10	10
1994-06-05	Nest	44F19			1	1	1	1	1	1	1	1	1	T				44F19	00	00	10	10	10	10	10	10	10	10	10	T	00	00		24	44F19	F	00	00	10	10	10	10	10	10	10	10	10	11	00
1994-06-08	Nest	44F21			1	1	1	1	1	1	1	1	1	1	1	1		44F21	00	00	10	10	10	10	10	10	10	10	10	10	10	10		25	44F21	F	00	00	10	10	10	10	10	10	10	10	10	10	10
1994-06-15	Nest	44F22			1	1	1	1	1	1	1	1	T					44F22	00	00	10	10	10	10	10	10	10	10	T	00	00	00		26	44F22	F	00	00	10	10	10	10	10	10	10	10	11	00	00
1994-07-01	Nest	44F23			1	1	1	1	1	1	1	1	1	1	1	1		44F23	00	00	10	10	10	10	10	10	10	10	10	10	10	10		27	44F23	F	00	00	10	10	10	10	10	10	10	10	10	10	10
1994-05-21	Nest	44M18			1	1	1	1										44M18	00	00	10	10	10	10	00	00	00	00	00	00	00	00		28	44M18	M	00	00	10	10	10	10	00	00	00	00	00	00	00
1994-05-23	Nest	44M19			1	1	1	1	1	1	1	1	T					44M19	00	00	10	10	10	10	10	10	10	10	T	00	00	00		29	44M19	M	00	00	10	10	10	10	10	10	10	10	11	00	00
1994-05-27	Nest	44M21			1	1	1	1	1	1	1	1	1	1	1	T		44M21	00	00	10	10	10	10	10	10	10	10	10	10	10	T		30	44M21	M	00	00	10	10	10	10	10	10	10	10	10	10	10
1994-05-31	Nest	44M22			1	1												44M22	00	00	10	10	00	00	00	00	00	00	00	00	00	00		31	44M22	M	00	00	10	10	00	00	00	00	00	00	00	00	00
1994-06-01	Nest	44M23			1	1	1	1	1	1	1	1	1	1	1	1		44M23	00	00	10	10	10	10	10	10	10	10	10	10	10	10		32	44M23	M	00	00	10	10	10	10	10	10	10	10	10	10	10
1994-06-02	Nest	44M24			1	1	1	1	1	1	1	1	1	1	1			44M24	00	00	10	10	10	10	10	10	10	10	10	10	10	00		33	44M24	M	00	00	10	10	10	10	10	10	10	10	10	10	10
1994-06-02	Nest	44M25			1	1	T											44M25	00	00	10	10	T	00	00	00	00	00	00	00	00	00		34	44M25	M	00	00	10	10	11	00	00	00	00	00	00	00	00
1994-06-03	Nest	44M26			1	1	1	1	1	1	1	1	1	1	1	1		44M26	00	00	10	10	10	10	10	10	10	10	10	10	10	10		35	44M26	M	00	00	10	10	10	10	10	10	10	10	10	10	10
1994-06-03	Nest	44M27			1	1	1	1	1	1	1	T						44M27	00	00	10	10	10	10	10	10	10	T	00	00	00	00		36	44M27	M	00	00	10	10	10	10	10	10	10	11	00	00	00
1994-06-04	Nest	44M28			1	1	1	1	T									44M28	00	00	10	10	10	10	T	00	00	00	00	00	00	00		37	44M28	M	00	00	10	10	10	10	11	00	00	00	00	00	00
1994-06-07	Nest	44M32			1	1	1	1	1	1	1	1	1					44M32	00	00	10	10	10	10	10	10	10	10	10	00	00	00		38	44M32	M	00	00	10	10	10	10	10	10	10	10	10	00	00
1994-06-07	Nest	44M33			1	1	1	1	T									44M33	00	00	10	10	10	10	T	00	00	00	00	00	00	00		39	44M33	M	00	00	10	10	10	10	11	00	00	00	00	00	00
1995-12-13	3	51F46	1	1														51F46	10	10	00	00	00	00	00	00	00	00	00	00	00	00		40	51F46	F	10	10	00	00	00	00	00	00	00	00	00	00	00
1995-05-21	3	51M44		1														51M44	00	10	00	00	00	00	00	00	00	00	00	00	00	00		41	51M44	M	00	10	00	00	00	00	00	00	00	00	00	00	00
1995-04-06	2	52F25		1	1													52F25	00	10	10	00	00	00	00	00	00	00	00	00	00	00		42	52F25	F	00	10	10	00	00	00	00	00	00	00	00	00	00
1995-04-20	2	52F27		T														52F27	00	T	00	00	00	00	00	00	00	00	00	00	00	00		43	52F27	F	00	11	00	00	00	00	00	00	00	00	00	00	00
1995-05-16	2	52F29		1	1	1	1	1										52F29	00	10	10	10	10	10	00	00	00	00	00	00	00	00		44	52F29	F	00	10	10	10	10	10	00	00	00	00	00	00	00
1995-12-16	3	52F47	1	1														52F47	10	10	00	00	00	00	00	00	00	00	00	00	00	00		45	52F47	F	10	10	00	00	00	00	00	00	00	00	00	00	00
1995-04-05	2	52M34		1	1	T												52M34	00	10	10	T	00	00	00	00	00	00	00	00	00	00		46	52M34	M	00	10	10	11	00	00	00	00	00	00	00	00	00
1995-04-14	2	52M38		1	1	1	1	1										52M38	00	10	10	10	10	10	00	00	00	00	00	00	00	00		47	52M38	M	00	10	10	10	10	10	00	00	00	00	00	00	00
1995-05-27	2	52M50			1	Z												52M50	00	00	10	Z	00	00	00	00	00	00	00	00	00	00		48	52M50	M	00	00	10	11	00	00	00	00	00	00	00	00	00
1995-12-16	3	52M67	1	1														52M67	10	10	00	00	00	00	00	00	00	00	00	00	00	00		49	52M67	M	10	10	00	00	00	00	00	00	00	00	00	00	00
1995-05-20	1	53F30		1	1	1	1	1	1	1	1	1						53F30	00	10	10	10	10	10	10	10	10	10	00	00	00	00		50	53F30	F	00	10	10	10	10	10	10	10	10	10	00	00	00
1995-04-13	1	53M36		1	1	1	1	1	1	1	1	1						53M36	00	10	10	10	10	10	10	10	10	10	00	00	00	00		51	53M36	M	00	10	10	10	10	10	10	10	10	10	00	00	00
1995-04-13	1	53M37		1	1	1	1	1	1	1	1	1						53M37	00	10	10	10	10	10	10	10	10	10	00	00	00	00		52	53M37	M	00	10	10	10	10	10	10	10	10	10	00	00	00
1995-04-18	1	53M39		1	1	1	1	T										53M39	00	10	10	10	10	T	00	00	00	00	00	00	00	00		53	53M39	M	00	10	10	10	10	11	00	00	00	00	00	00	00
1995-05-16	1	53M40		1	1	1	1	1	1	1								53M40	00	10	10	10	10	10	10	10	00	00	00	00	00	00		54	53M40	M	00	10	10	10	10	10	10	10	00	00	00	00	00
1995-05-21	1	53M43		1	1	1	1	1	1	1	1	1						53M43	00	10	10	10	10	10	10	10	10	10	00	00	00	00		55	53M43	M	00	10	10	10	10	10	10	10	10	10	00	00	00
1995-05-21	1	53M46		1	1	1												53M46	00	10	10	10	00	00	00	00	00	00	00	00	00	00		56	53M46	M	00	10	10	10	00	00	00	00	00	00	00	00	00
1995-04-14	J	54F26			1	1	1	1	H									54F26	00	00	10	10	10	10	H	00	00	00	00	00	00	00		57	54F26	F	00	00	10	10	10	10	11	00	00	00	00	00	00
1995-05-21	J	54F31			1	1	1	1	1	1	1	1	1	1				54F31	00	00	10	10	10	10	10	10	10	10	10	10	00	00		58	54F31	F	00	00	10	10	10	10	10	10	10	10	10	10	00
1995-04-12	J	54M35			1	Z												54M35	00	00	10	Z	00	00	00	00	00	00	00	00	00	00		59	54M35	M	00	00	10	11	00	00	00	00	00	00	00	00	00
1995-05-21	J	54M42			1		1	1	1	1	1	1						54M42	00	00	10	00	10	10	10	10	10	10	00	00	00	00		60	54M42	M	00	00	10	00	10	10	10	10	10	10	00	00	00
1995-05-23	Nest	55F33			1	1	1	T										55F33	00	00	10	10	10	T	00	00	00	00	00	00	00	00		61	55F33	F	00	00	10	10	10	11	00	00	00	00	00	00	00
1995-06-07	Nest	55F35			1	1	1	1	1	1	1		1					55F35	00	00	10	10	10	10	10	10	10	00	10	00	00	00		62	55F35	F	00	00	10	10	10	10	10	10	10	00	10	00	00
1995-06-14	Nest	55F40			1	1	1	1	T									55F40	00	00	10	10	10	10	T	00	00	00	00	00	00	00		63	55F40	F	00	00	10	10	10	10	11	00	00	00	00	00	00
1995-06-15	Nest	55F41			Z													55F41	00	00	Z	00	00	00	00	00	00	00	00	00	00	00		64	55F41	F	00	00	11	00	00	00	00	00	00	00	00	00	00
1995-05-24	Nest	55M48			1	1	1	1	1	1	1	1	1					55M48	00	00	10	10	10	10	10	10	10	10	10	00	00	00		65	55M48	M	00	00	10	10	10	10	10	10	10	10	10	00	00
1995-05-24	Nest	55M49			1	1	1	1	1	1	T							55M49	00	00	10	10	10	10	10	10	T	00	00	00	00	00		66	55M49	M	00	00	10	10	10	10	10	10	11	00	00	00	00
1995-06-02	Nest	55M51			1	1	1	1	1	1	1	1	1	1				55M51	00	00	10	10	10	10	10	10	10	10	10	10	00	00		67	55M51	M	00	00	10	10	10	10	10	10	10	10	10	10	00
1995-06-02	Nest	55M52			1	1	1	1	1									55M52	00	00	10	10	10	10	10	00	00	00	00	00	00	00		68	55M52	M	00	00	10	10	10	10	10	00	00	00	00	00	00
1995-06-07	Nest	55M53			1	1												55M53	00	00	10	10	00	00	00	00	00	00	00	00	00	00		69	55M53	M	00	00	10	10	00	00	00	00	00	00	00	00	00
1995-06-08	Nest	55M54			1	1	1	1	1	1	1	1						55M54	00	00	10	10	10	10	10	10	10	10	00	00	00	00		70	55M54	M	00	00	10	10	10	10	10	10	10	10	00	00	00
1995-06-08	Nest	55M55			1	1	1	1	1	1	1							55M55	00	00	10	10	10	10	10	10	10	00	00	00	00	00		71	55M55	M	00	00	10	10	10	10	10	10	10	00	00	00	00
1995-06-09	Nest	55M56			1	1	1	1	1	1	1							55M56	00	00	10	10	10	10	10	10	10	00	00	00	00	00		72	55M56	M	00	00	10	10	10	10	10	10	10	00	00	00	00
1995-06-11	Nest	55M57			1	1	C											55M57	00	00	10	10	C	00	00	00	00	00	00	00	00	00		73	55M57	M	00	00	10	10	11	00	00	00	00	00	00	00	00
1995-06-14	Nest	55M58			1	1	1	1	1	1	1	1	1	Z				55M58	00	00	10	10	10	10	10	10	10	10	10	Z	00	00		74	55M58	M	00	00	10	10	10	10	10	10	10	10	10	11	00
1995-06-15	Nest	55M59			1	1	1	1	1	1	1		1	1	1			55M59	00	00	10	10	10	10	10	10	10	00	10	10	10	00		75	55M59	M	00	00	10	10	10	10	10	10	10	00	10	10	10
1995-06-15	Nest	55M60			1	1	1	1	1	1	1	1	T					55M60	00	00	10	10	10	10	10	10	10	10	T	00	00	00		76	55M60	M	00	00	10	10	10	10	10	10	10	10	11	00	00
1996-02-01	3	62F48	1	1														62F48	10	10	00	00	00	00	00	00	00	00	00	00	00	00		77	62F48	F	10	10	00	00	00	00	00	00	00	00	00	00	00
1996-01-25	3	62M73	1	1														62M73	10	10	00	00	00	00	00	00	00	00	00	00	00	00		78	62M73	M	10	10	00	00	00	00	00	00	00	00	00	00	00
1996-02-24	3	62M76		1														62M76	00	10	00	00	00	00	00	00	00	00	00	00	00	00		79	62M76	M	00	10	00	00	00	00	00	00	00	00	00	00	00
1996-02-24	2	62M77		1	1	1	1	1										62M77	00	10	10	10	10	10	00	00	00	00	00	00	00	00		80	62M77	M	00	10	10	10	10	10	00	00	00	00	00	00	00
1996-02-28	3	62M79		1														62M79	00	10	00	00	00	00	00	00	00	00	00	00	00	00		81	62M79	M	00	10	00	00	00	00	00	00	00	00	00	00	00
1996-03-02	2	63F52		1	1	1	1	1										63F52	00	10	10	10	10	10	00	00	00	00	00	00	00	00		82	63F52	F	00	10	10	10	10	10	00	00	00	00	00	00	00
1996-05-14	2	63F57		1	1	1												63F57	00	10	10	10	00	00	00	00	00	00	00	00	00	00		83	63F57	F	00	10	10	10	00	00	00	00	00	00	00	00	00
1996-06-20	3	63F77			1	Z												63F77	00	00	10	Z	00	00	00	00	00	00	00	00	00	00		84	63F77	F	00	00	10	11	00	00	00	00	00	00	00	00	00
1996-02-27	1	64F50		1	1	1	1	1	T									64F50	00	10	10	10	10	10	T	00	00	00	00	00	00	00		85	64F50	F	00	10	10	10	10	10	11	00	00	00	00	00	00
1996-07-12	2	64M102			1	1	1	1	1	1	1	1						64M102	00	00	10	10	10	10	10	10	10	10	00	00	00	00		86	64M102	M	00	00	10	10	10	10	10	10	10	10	00	00	00
1996-02-24	1	64M75		1	1	1	1	1	1	1	R							64M75	00	10	10	10	10	10	10	10	R	00	00	00	00	00		87	64M75	M	00	10	10	10	10	10	10	10	11	00	00	00	00
1996-06-01	Nest	66F66			1	1	1	1	1	1	1	1	1	1				66F66	00	00	10	10	10	10	10	10	10	10	10	10	00	00		88	66F66	F	00	00	10	10	10	10	10	10	10	10	10	10	00
1996-06-01	Nest	66F67			1	1			1									66F67	00	00	10	10	00	00	10	00	00	00	00	00	00	00		89	66F67	F	00	00	10	10	00	00	10	00	00	00	00	00	00
1996-06-03	Nest	66F69			1	1	1	1	1	1	1	1	1	1				66F69	00	00	10	10	10	10	10	10	10	10	10	10	00	00		90	66F69	F	00	00	10	10	10	10	10	10	10	10	10	10	00
1996-06-04	Nest	66F71			1	1	1	1	1	1	1	1	1	1	1			66F71	00	00	10	10	10	10	10	10	10	10	10	10	10	00		91	66F71	F	00	00	10	10	10	10	10	10	10	10	10	10	10
1996-06-05	Nest	66F72				1	1	1	1	1	1	1	1	1				66F72	00	00	00	10	10	10	10	10	10	10	10	10	00	00		92	66F72	F	00	00	00	10	10	10	10	10	10	10	10	10	00
1996-06-09	Nest	66F75			1	1	1	1	1	T								66F75	00	00	10	10	10	10	10	T	00	00	00	00	00	00		93	66F75	F	00	00	10	10	10	10	10	11	00	00	00	00	00
1996-06-10	Nest	66F76			1	C												66F76	00	00	10	C	00	00	00	00	00	00	00	00	00	00		94	66F76	F	00	00	10	11	00	00	00	00	00	00	00	00	00
1996-06-01	Nest	66M85			1	1	1	1	1		1	1	T					66M85	00	00	10	10	10	10	10	00	10	10	T	00	00	00		95	66M85	M	00	00	10	10	10	10	10	00	10	10	11	00	00
1996-06-02	Nest	66M86			1	1			1		R							66M86	00	00	10	10	00	00	10	00	R	00	00	00	00	00		96	66M86	M	00	00	10	10	00	00	10	00	11	00	00	00	00
1996-06-03	Nest	66M89			1	1	1	T										66M89	00	00	10	10	10	T	00	00	00	00	00	00	00	00		97	66M89	M	00	00	10	10	10	11	00	00	00	00	00	00	00
1996-06-04	Nest	66M90			1	1	1		1	1	1							66M90	00	00	10	10	10	00	10	10	10	00	00	00	00	00		98	66M90	M	00	00	10	10	10	00	10	10	10	00	00	00	00
1996-06-04	Nest	66M91			1	1					1							66M91	00	00	10	10	00	00	00	00	10	00	00	00	00	00		99	66M91	M	00	00	10	10	00	00	00	00	10	00	00	00	00
1996-06-06	Nest	66M95			1	1	1	T										66M95	00	00	10	10	10	T	00	00	00	00	00	00	00	00		100	66M95	M	00	00	10	10	10	11	00	00	00	00	00	00	00
1998-11-04	3	85M104	1	1														85M104	10	10	00	00	00	00	00	00	00	00	00	00	00	00		101	85M104	M	10	10	00	00	00	00	00	00	00	00	00	00	00
1998-11-18	3	85M108	1	1														85M108	10	10	00	00	00	00	00	00	00	00	00	00	00	00		102	85M108	M	10	10	00	00	00	00	00	00	00	00	00	00	00
1998-11-02	2	86M103	1	1	1	1	1	1										86M103	10	10	10	10	10	10	00	00	00	00	00	00	00	00		103	86M103	M	10	10	10	10	10	10	00	00	00	00	00	00	00
1998-11-12	2	86M107	1	1	1	H												86M107	10	10	10	H	00	00	00	00	00	00	00	00	00	00		104	86M107	M	10	10	10	11	00	00	00	00	00	00	00	00	00
1998-11-03	1	87F79	1	1														87F79	10	10	00	00	00	00	00	00	00	00	00	00	00	00		105	87F79	F	10	10	00	00	00	00	00	00	00	00	00	00	00
1998-12-06	1	87F83	1	1														87F83	10	10	00	00	00	00	00	00	00	00	00	00	00	00		106	87F83	F	10	10	00	00	00	00	00	00	00	00	00	00	00
1998-12-09	1	87F86	1	1	1	1	1	1	1	1								87F86	10	10	10	10	10	10	10	10	00	00	00	00	00	00		107	87F86	F	10	10	10	10	10	10	10	10	00	00	00	00	00
1998-12-09	1	87F87	1		1	1	1		1									87F87	10	00	10	10	10	00	10	00	00	00	00	00	00	00		108	87F87	F	10	00	10	10	10	00	10	00	00	00	00	00	00
1998-12-10	1	87F88	1	1														87F88	10	10	00	00	00	00	00	00	00	00	00	00	00	00		109	87F88	F	10	10	00	00	00	00	00	00	00	00	00	00	00
1998-11-12	1	87M106	1	1	1	1	1	1	1	1								87M106	10	10	10	10	10	10	10	10	00	00	00	00	00	00		110	87M106	M	10	10	10	10	10	10	10	10	00	00	00	00	00
1998-12-15	1	87M113	1	1		1	1	1										87M113	10	10	00	10	10	10	00	00	00	00	00	00	00	00		111	87M113	M	10	10	00	10	10	10	00	00	00	00	00	00	00
1998-11-05	J	88F80			1	1	1	1	1	1								88F80	00	00	10	10	10	10	10	10	00	00	00	00	00	00		112	88F80	F	00	00	10	10	10	10	10	10	00	00	00	00	00
1998-12-08	J	88F84			1	1	1	1	1	1								88F84	00	00	10	10	10	10	10	10	00	00	00	00	00	00		113	88F84	F	00	00	10	10	10	10	10	10	00	00	00	00	00
1998-12-09	J	88F85			1	1	1	1	1	1								88F85	00	00	10	10	10	10	10	10	00	00	00	00	00	00		114	88F85	F	00	00	10	10	10	10	10	10	00	00	00	00	00
1998-12-05	J	88M109			1	1	1	1	1	1								88M109	00	00	10	10	10	10	10	10	00	00	00	00	00	00		115	88M109	M	00	00	10	10	10	10	10	10	00	00	00	00	00
1998-12-06	J	88M110			1	1	1	1	1	1								88M110	00	00	10	10	10	10	10	10	00	00	00	00	00	00		116	88M110	M	00	00	10	10	10	10	10	10	00	00	00	00	00
1998-12-08	J	88M112			1	1	1	1	1	1								88M112	00	00	10	10	10	10	10	10	00	00	00	00	00	00		117	88M112	M	00	00	10	10	10	10	10	10	00	00	00	00	00
1999-01-21	3	95F89	1	1														95F89	10	10	00	00	00	00	00	00	00	00	00	00	00	00		118	95F89	F	10	10	00	00	00	00	00	00	00	00	00	00	00
1999-02-05	2	96M121	1	1														96M121	10	10	00	00	00	00	00	00	00	00	00	00	00	00		119	96M121	M	10	10	00	00	00	00	00	00	00	00	00	00	00
1999-05-11	3	96M126		1														96M126	00	10	00	00	00	00	00	00	00	00	00	00	00	00		120	96M126	M	00	10	00	00	00	00	00	00	00	00	00	00	00
1999-12-12	2	97F106	1	1														97F106	10	10	00	00	00	00	00	00	00	00	00	00	00	00		121	97F106	F	10	10	00	00	00	00	00	00	00	00	00	00	00
1999-03-30	1	97F92		T														97F92	00	T	00	00	00	00	00	00	00	00	00	00	00	00		122	97F92	F	00	11	00	00	00	00	00	00	00	00	00	00	00
1999-05-03	1	97F94		1	1	1	1	1	1	1								97F94	00	10	10	10	10	10	10	10	00	00	00	00	00	00		123	97F94	F	00	10	10	10	10	10	10	10	00	00	00	00	00
1999-01-07	1	97M115	1	1	1	1	1	1	1	1								97M115	10	10	10	10	10	10	10	10	00	00	00	00	00	00		124	97M115	M	10	10	10	10	10	10	10	10	00	00	00	00	00
1999-12-10	2	97M152					1	1	1									97M152	00	00	00	00	10	10	10	00	00	00	00	00	00	00		125	97M152	M	00	00	00	00	10	10	10	00	00	00	00	00	00
1999-02-19	J	98F91			1	1	1	1	1	1								98F91	00	00	10	10	10	10	10	10	00	00	00	00	00	00		126	98F91	F	00	00	10	10	10	10	10	10	00	00	00	00	00
1999-05-01	J	98F93				1	1	1		1								98F93	00	00	00	10	10	10	00	10	00	00	00	00	00	00		127	98F93	F	00	00	00	10	10	10	00	10	00	00	00	00	00
1999-01-15	J	98M117			1	1	1	1	1	1								98M117	00	00	10	10	10	10	10	10	00	00	00	00	00	00		128	98M117	M	00	00	10	10	10	10	10	10	00	00	00	00	00
1999-02-17	J	98M122			1	1	1	1	1	1								98M122	00	00	10	10	10	10	10	10	00	00	00	00	00	00		129	98M122	M	00	00	10	10	10	10	10	10	00	00	00	00	00
1999-03-03	J	98M123			1	1	1	1	1	1								98M123	00	00	10	10	10	10	10	10	00	00	00	00	00	00		130	98M123	M	00	00	10	10	10	10	10	10	00	00	00	00	00
1999-03-31	J	98M124			1	1	1	1	1	1								98M124	00	00	10	10	10	10	10	10	00	00	00	00	00	00		131	98M124	M	00	00	10	10	10	10	10	10	00	00	00	00	00
1999-05-01	J	98M125			1	1	1	1	1	R								98M125	00	00	10	10	10	10	10	R	00	00	00	00	00	00		132	98M125	M	00	00	10	10	10	10	10	11	00	00	00	00	00
1999-05-27	Nest	99F100			1	1												99F100	00	00	10	10	00	00	00	00	00	00	00	00	00	00		133	99F100	F	00	00	10	10	00	00	00	00	00	00	00	00	00
1999-06-03	Nest	99F101			1	1												99F101	00	00	10	10	00	00	00	00	00	00	00	00	00	00		134	99F101	F	00	00	10	10	00	00	00	00	00	00	00	00	00
1999-06-04	Nest	99F102			1													99F102	00	00	10	00	00	00	00	00	00	00	00	00	00	00		135	99F102	F	00	00	10	00	00	00	00	00	00	00	00	00	00
1999-12-06	J	99F105			1	1												99F105	00	00	10	10	00	00	00	00	00	00	00	00	00	00		136	99F105	F	00	00	10	10	00	00	00	00	00	00	00	00	00
1999-05-13	Nest	99F95			1	1												99F95	00	00	10	10	00	00	00	00	00	00	00	00	00	00		137	99F95	F	00	00	10	10	00	00	00	00	00	00	00	00	00
1999-05-18	Nest	99F97			1	1												99F97	00	00	10	10	00	00	00	00	00	00	00	00	00	00		138	99F97	F	00	00	10	10	00	00	00	00	00	00	00	00	00
1999-05-23	Nest	99F98			1	1												99F98	00	00	10	10	00	00	00	00	00	00	00	00	00	00		139	99F98	F	00	00	10	10	00	00	00	00	00	00	00	00	00
1999-05-16	Nest	99M128			1	1												99M128	00	00	10	10	00	00	00	00	00	00	00	00	00	00		140	99M128	M	00	00	10	10	00	00	00	00	00	00	00	00	00
1999-05-17	Nest	99M131			1													99M131	00	00	10	00	00	00	00	00	00	00	00	00	00	00		141	99M131	M	00	00	10	00	00	00	00	00	00	00	00	00	00
1999-05-18	Nest	99M132			1													99M132	00	00	10	00	00	00	00	00	00	00	00	00	00	00		142	99M132	M	00	00	10	00	00	00	00	00	00	00	00	00	00
1999-05-22	Nest	99M135			1	1												99M135	00	00	10	10	00	00	00	00	00	00	00	00	00	00		143	99M135	M	00	00	10	10	00	00	00	00	00	00	00	00	00
1999-05-25	Nest	99M138			1	1												99M138	00	00	10	10	00	00	00	00	00	00	00	00	00	00		144	99M138	M	00	00	10	10	00	00	00	00	00	00	00	00	00
1999-05-25	Nest	99M139			T													99M139	00	00	T	00	00	00	00	00	00	00	00	00	00	00		145	99M139	M	00	00	11	00	00	00	00	00	00	00	00	00	00
1999-05-25	Nest	99M140			T													99M140	00	00	T	00	00	00	00	00	00	00	00	00	00	00		146	99M140	M	00	00	11	00	00	00	00	00	00	00	00	00	00
1999-05-25	Nest	99M141			1	1												99M141	00	00	10	10	00	00	00	00	00	00	00	00	00	00		147	99M141	M	00	00	10	10	00	00	00	00	00	00	00	00	00
1999-06-02	Nest	99M142			1	1												99M142	00	00	10	10	00	00	00	00	00	00	00	00	00	00		148	99M142	M	00	00	10	10	00	00	00	00	00	00	00	00	00
1999-06-02	Nest	99M143				1												99M143	00	00	00	10	00	00	00	00	00	00	00	00	00	00		149	99M143	M	00	00	00	10	00	00	00	00	00	00	00	00	00
1999-06-02	Nest	99M144			1	1												99M144	00	00	10	10	00	00	00	00	00	00	00	00	00	00		150	99M144	M	00	00	10	10	00	00	00	00	00	00	00	00	00
1999-06-07	Nest	99M145			1	1												99M145	00	00	10	10	00	00	00	00	00	00	00	00	00	00		151	99M145	M	00	00	10	10	00	00	00	00	00	00	00	00	00
1999-06-10	Nest	99M147			1	1												99M147	00	00	10	10	00	00	00	00	00	00	00	00	00	00		152	99M147	M	00	00	10	10	00	00	00	00	00	00	00	00	00
1999-12-02	J	99M149			1													99M149	00	00	10	00	00	00	00	00	00	00	00	00	00	00		153	99M149	M	00	00	10	00	00	00	00	00	00	00	00	00	00
1999-12-05	J	99M150			1	1												99M150	00	00	10	10	00	00	00	00	00	00	00	00	00	00		154	99M150	M	00	00	10	10	00	00	00	00	00	00	00	00	00
1999-12-11	J	99M153			1	1												99M153	00	00	10	10	00	00	00	00	00	00	00	00	00	00		155	99M153	M	00	00	10	10	00	00	00	00	00	00	00	00	00
																																			Live		34	54	122	111	87	80	64	57	40	31	22	17	10
																																			Dead		0	4	3	8	3	5	5	2	3	2	4	2	1
																																			Total		34	58	125	119	90	85	69	59	43	33	26	19	11
[truncated: 44 more columns]

## Sheet: Floaters
																									FLOATER MARK known-fate encounter histories																							FLOATER MARK known-fate encounters; 2 groups (sex); ALL DEATHS
Type	Tagged	As	Bird	Wi1	Sp1	Su1	Fa1	Wi2	Sp2	Su2	Fa2	Wi3	Sp3	Su3	Fa3	Wi4	Sp4	Su4	Fa4	Wi5	Sp5	Su5	Fa5		Bird	Wi10	Sp10	Su10	Fa10	Wi2	Sp2	Su2	Fa2	Wi3	Sp3	Su3	Fa3	Wi4	Sp4	Su4	Fa4	Wi5	Sp5	Su5	Fa5		Id	Bird	Sex
I	1994-02-07	3	40F10			1	1		1																40F100	00	00	10	10	00	10	00	00	00	00	00	00	00	00	00	00	00	00	00	00		1	40F100	F
I	1995-05-21	3	51M44			1	1	1	1	1	1	1	1	1	1	1		1							510M44	00	00	10	10	10	10	10	10	10	10	10	10	10	00	10	00	00	00	00	00		2	510M44	M
I	1995-12-16	F	51M68	1	1	1	1	T																	510M68	10	10	10	10	T	00	00	00	00	00	00	00	00	00	00	00	00	00	00	00		3	510M68	M
I	1994-01-26	3	40M08			1	1	1	1	1	1	1	1	1	1	E									40M08	00	00	10	10	10	10	10	10	10	10	10	10	E	00	00	00	00	00	00	00		4	40M08	M
I	1995-05-16	2	52F29			1	1	1	1	1	1														52F29	00	00	10	10	10	10	10	10	00	00	00	00	00	00	00	00	00	00	00	00		5	52F29	F
I	1994-02-23	3	40M14			1	1	1	1	1	1	1	U												40M104	00	00	10	10	10	10	10	10	10	U	00	00	00	00	00	00	00	00	00	00		6	40M104	M
I	1994-02-12	2	41F11			1	1	1	1	1	U														410F1010	00	00	10	10	10	10	10	U	00	00	00	00	00	00	00	00	00	00	00	00		7	410F1010	F
I	1995-12-16	3	52F47			1	1	1	1	1	1	1		1											52F47	00	00	10	10	10	10	10	10	10	00	10	00	00	00	00	00	00	00	00	00		8	52F47	F
I	1995-04-14	2	52M38			1	1	1	1	1	1	1	1	1	1	1	1	1	1	1	T				52M38	00	00	10	10	10	10	10	10	10	10	10	10	10	10	10	10	10	T	00	00		9	52M38	M
I	1994-02-23	2	41M15			1	1	1																	410M105	00	00	10	10	10	00	00	00	00	00	00	00	00	00	00	00	00	00	00	00		10	410M105	M
Nest	1994-06-08	Nest	44F21			1	1	1																	44F210	00	00	10	10	10	00	00	00	00	00	00	00	00	00	00	00	00	00	00	00		11	44F210	F
I	1995-12-16	3	52M67			1	1	1	1	1	1	1	T												52M67	00	00	10	10	10	10	10	10	10	T	00	00	00	00	00	00	00	00	00	00		12	52M67	M
I	1995-05-20	1	53F30			1	1	1	1																53F30	00	00	10	10	10	10	00	00	00	00	00	00	00	00	00	00	00	00	00	00		13	53F30	F
I	1995-04-13	1	53M36			Z																			53M36	00	00	Z	00	00	00	00	00	00	00	00	00	00	00	00	00	00	00	00	00		14	53M36	M
I	1995-04-13	1	53M37			1	1	1	1	1	1		1	1											53M37	00	00	10	10	10	10	10	10	00	10	10	00	00	00	00	00	00	00	00	00		15	53M37	M
I	1995-05-21	1	53M43			1	1	1																	53M43	00	00	10	10	10	00	00	00	00	00	00	00	00	00	00	00	00	00	00	00		16	53M43	M
Nest	1994-07-01	Nest	44F23			1	1																		44F23	00	00	10	10	00	00	00	00	00	00	00	00	00	00	00	00	00	00	00	00		17	44F23	F
I	1995-05-20	F	5AM41		1	1	1	1	1	1	1	T													5AM410	00	10	10	10	10	10	10	10	T	00	00	00	00	00	00	00	00	00	00	00		18	5AM410	M
I	1995-12-13	F	5AM64	1	1	1	1	1	U																5AM64	10	10	10	10	10	U	00	00	00	00	00	00	00	00	00	00	00	00	00	00		19	5AM64	M
Nest	1994-06-01	Nest	44M23			1	1	1	1	1	1	1	1	1	1										44M23	00	00	10	10	10	10	10	10	10	10	10	10	00	00	00	00	00	00	00	00		20	44M23	M
Nest	1994-06-02	Nest	44M24				1	1	1																44M24	00	00	00	10	10	10	00	00	00	00	00	00	00	00	00	00	00	00	00	00		21	44M24	M
I	1995-12-13	F	5AM65	1	1	1	1	1	1	1	1	1	1	H											5AM65	10	10	10	10	10	10	10	10	10	10	H	00	00	00	00	00	00	00	00	00		22	5AM65	M
I	1995-12-15	F	5AM66	1	1																				5AM66	10	10	00	00	00	00	00	00	00	00	00	00	00	00	00	00	00	00	00	00		23	5AM66	M
I	1994-02-28	F	4AF12		1	1	1		1																4AF102	00	10	10	10	00	10	00	00	00	00	00	00	00	00	00	00	00	00	00	00		24	4AF102	F
I	1996-02-01	3	62F48			1	1	Z																	62F48	00	00	10	10	Z	00	00	00	00	00	00	00	00	00	00	00	00	00	00	00		25	62F48	F
I	1996-06-21	F	62M101			1	1	1	1	1	1	1	1	1		1									62M10010	00	00	10	10	10	10	10	10	10	10	10	00	10	00	00	00	00	00	00	00		26	62M10010	M
I	1996-01-25	3	62M73			1	1	1	1	1	1	1	1	1	1	1									62M73	00	00	10	10	10	10	10	10	10	10	10	10	10	00	00	00	00	00	00	00		27	62M73	M
I	1996-02-24	3	62M76			1	1	1	1	1	1	1	1	1		1									62M76	00	00	10	10	10	10	10	10	10	10	10	00	10	00	00	00	00	00	00	00		28	62M76	M
I	1996-02-24	2	62M77			1	1	1																	62M77	00	00	10	10	10	00	00	00	00	00	00	00	00	00	00	00	00	00	00	00		29	62M77	M
I	35123	3	62M79			1	1	1	1	1	1	1	1	1		1	1	1	1	1	1	1	1		62M79	00	00	10	10	10	10	10	10	10	10	10	00	10	10	10	10	10	10	10	10		30	62M79	M
I	1996-03-02	2	63F52			1	1	1	1	1	1	1	1	1	1										63F52	00	00	10	10	10	10	10	10	10	10	10	10	00	00	00	00	00	00	00	00		31	63F52	F
I	1994-03-01	F	4AF13		1	1	1	1																	4AF103	00	10	10	10	10	00	00	00	00	00	00	00	00	00	00	00	00	00	00	00		32	4AF103	F
I	1996-07-12	2	64M102			1	1	1	1	1	1	1													64M1002	00	00	10	10	10	10	10	10	10	00	00	00	00	00	00	00	00	00	00	00		33	64M1002	M
Nest	1996-06-03	Nest	66F69		1																				66F69	00	10	00	00	00	00	00	00	00	00	00	00	00	00	00	00	00	00	00	00		34	66F69	F
I	1996-02-09	F	6AF49		1	1	1	1	1	1	1	1													6AF49	00	10	10	10	10	10	10	10	10	00	00	00	00	00	00	00	00	00	00	00		35	6AF49	F
I	1996-02-28	F	6AF51		1	1																			6AF510	00	10	10	00	00	00	00	00	00	00	00	00	00	00	00	00	00	00	00	00		36	6AF510	F
I	1996-02-24	F	6AM78		1	1	1	1	1	1	1	1													6AM78	00	10	10	10	10	10	10	10	10	00	00	00	00	00	00	00	00	00	00	00		37	6AM78	M
I	1994-01-17	F	4AM04	1	1	1	1	1	1	1	1	1	1	1	C										4AM04	10	10	10	10	10	10	10	10	10	10	10	C	00	00	00	00	00	00	00	00		38	4AM04	M
I	1998-11-08	F	84F81	E																					84F810	E	00	00	00	00	00	00	00	00	00	00	00	00	00	00	00	00	00	00	00		39	84F810	F
I	1994-01-19	F	4AM05	1	1	1	1	1	1	1	1	1	1	1	1	1	1	1							4AM05	10	10	10	10	10	10	10	10	10	10	10	10	10	10	10	00	00	00	00	00		40	4AM05	M
I	1994-01-19	F	4AM06	1	1	1	1	1	1	1	1	1	1	1	1	1									4AM06	10	10	10	10	10	10	10	10	10	10	10	10	10	00	00	00	00	00	00	00		41	4AM06	M
I	1994-01-31	F	4AM10	1	1	1	1	1	1	1	1	S													4AM100	10	10	10	10	10	10	10	10	S	00	00	00	00	00	00	00	00	00	00	00		42	4AM100	M
B	1996-05-27	B	6AM84		1	1	1	U																	6AM84	00	10	10	10	U	00	00	00	00	00	00	00	00	00	00	00	00	00	00	00		43	6AM84	M
I	1998-11-04	3	85M104			1	1	1	1	1	1														85M1004	00	00	10	10	10	10	10	10	00	00	00	00	00	00	00	00	00	00	00	00		44	85M1004	M
I	1994-02-14	F	4AM13	1			1	1	1	1	1	1			1	T									4AM103	10	00	00	10	10	10	10	10	10	00	00	10	T	00	00	00	00	00	00	00		45	4AM103	M
I	1998-11-18	3	85M108			1	1	1	1	1	1														85M1008	00	00	10	10	10	10	10	10	00	00	00	00	00	00	00	00	00	00	00	00		46	85M1008	M
I	1998-11-02	2	86M103							1	1														86M1003	00	00	00	00	00	00	10	10	00	00	00	00	00	00	00	00	00	00	00	00		47	86M1003	M
I	1999-05-11	3	96M126			1	1		1	1	1														96M1026	00	00	10	10	00	10	10	10	00	00	00	00	00	00	00	00	00	00	00	00		48	96M1026	M
I	1999-01-27	F	9AF90	1	1	1	1	U																	9AF90	10	10	10	10	U	00	00	00	00	00	00	00	00	00	00	00	00	00	00	00		49	9AF90	F
I	1995-12-13	3	51F46			1	1	1	1	1	1	1	1	1	1	1	1	T							510F46	00	00	10	10	10	10	10	10	10	10	10	10	10	10	T	00	00	00	00	00		50	510F46	F
I	1999-01-06	F	9AM114	1	1	1	1	1	1	1	1														9AM10104	10	10	10	10	10	10	10	10	00	00	00	00	00	00	00	00	00	00	00	00		51	9AM10104	M
																																																Live
																																																Dead
																																																Total
[truncated: 75 more columns]

## Sheet: Breeders
																									BREEDERS MARK known-fate encounter histories
Tagged	Bird	Wi1	Sp1	Su1	Fa1	Wi2	Sp2	Su2	Fa2	Wi3	Sp3	Su3	Fa3	Wi4	Sp4	Su4	Fa4	Wi5	Sp5	Su5	Fa5	Wi6	Sp6	Id	Bird	Wi1	Sp1	Su1	Fa1	Wi2	Sp2	Su2	Fa2	Wi3	Sp3	Su3	Fa3	Wi4	Sp4	Su4	Fa4	Wi5	Sp5	Su5	Fa5	Wi6	Sp6
1994-01-05	4AM01	1	1	1	1	1	1	1	1	1	1													1	4AM01	10	10	10	10	10	10	10	10	10	10	00	00	00	00	00	00	00	00	00	00	00	00		1
1994-01-08	4AF02	E																						2	4AF02	E	00	00	00	00	00	00	00	00	00	00	00	00	00	00	00	00	00	00	00	00	00		2
1994-01-25	4AF04	1	1	1	1	1	1																	3	4AF04	10	10	10	10	10	10	00	00	00	00	00	00	00	00	00	00	00	00	00	00	00	00		3
1994-02-02	4AF07	1	1	1	1	1	1	1	1	1														4	4AF07	10	10	10	10	10	10	10	10	10	00	00	00	00	00	00	00	00	00	00	00	00	00		4
1994-02-02	41F06			1	1	1	1	1	1	1	1	1	1	1	1	1	1	1	1	1	1	1	1	5	41F06	00	00	10	10	10	10	10	10	10	10	10	10	10	10	10	10	10	10	10	10	10	10		5
1994-02-23	41M15		1	1	1	1	1	1	1	1	1	1	1	1	1									6	41M15	00	10	10	10	10	10	10	10	10	10	10	10	10	10	00	00	00	00	00	00	00	00		6
1994-03-02	40F14		1	1	1	1	1	1																7	40F14	00	10	10	10	10	10	10	00	00	00	00	00	00	00	00	00	00	00	00	00	00	00		7
1995-05-09	5AF28		1	1	1	1	1	1	1	1	1	1	1	1										8	5AF28	00	10	10	10	10	10	10	10	10	10	10	10	10	00	00	00	00	00	00	00	00	00		8
1995-05-21	5AM45		1	1	1	1	1	1	1	1	1	1	1	1	1	1	1							9	5AM45	00	10	10	10	10	10	10	10	10	10	10	10	10	10	10	10	00	00	00	00	00	00		9
1995-06-12	5AM80			1	1	1	1	1	1	1	1	1	1	1	1	1	1	1	1	1	1	1	1	10	5AM80	00	00	10	10	10	10	10	10	10	10	10	10	10	10	10	10	10	10	10	10	10	10		10
1995-06-30	5AM61			1	1	1	1	1	1	1	1	1	1	1	1	1	1	1	1					11	5AM61	00	00	10	10	10	10	10	10	10	10	10	10	10	10	10	10	10	10	00	00	00	00		11
1995-07-02	5AF42			1	1	1	1	1	T															12	5AF42	00	00	10	10	10	10	10	T	00	00	00	00	00	00	00	00	00	00	00	00	00	00		12
1995-11-22	5AF43				1	1	1	1	1	1	1	1	1	1	T									13	5AF43	00	00	00	10	10	10	10	10	10	10	10	10	10	T	00	00	00	00	00	00	00	00		13
1995-11-29	5AM62	1	1	1	1	1	1	1	1	1	1	1	1	1	1	1								14	5AM62	10	10	10	10	10	10	10	10	10	10	10	10	10	10	10	00	00	00	00	00	00	00		14
1995-12-01	5AF44	1	1	1	1	1	1	1	1	1	1	1	1	1	1	1	1							15	5AF44	10	10	10	10	10	10	10	10	10	10	10	10	10	10	10	10	00	00	00	00	00	00		15
1995-12-07	5AM63	1	1	1	1	1	1	1	1	1	1	1	1	1	1	1	1							16	5AM63	10	10	10	10	10	10	10	10	10	10	10	10	10	10	10	10	00	00	00	00	00	00		16
1995-12-07	52F45	1	1	1	1	1	1	1	1	1	1	1	1	1	1	1	1	1						17	52F45	10	10	10	10	10	10	10	10	10	10	10	10	10	10	10	10	10	00	00	00	00	00		17
1996-01-05	6AM69	1	1	1	1	1	E																	18	6AM69	10	10	10	10	10	E	00	00	00	00	00	00	00	00	00	00	00	00	00	00	00	00		18
1996-01-09	6AM70	1	1	1	1	1	1	1	1	1	1	1	1	1	1	1	1	1						19	6AM70	10	10	10	10	10	10	10	10	10	10	10	10	10	10	10	10	10	00	00	00	00	00		19
1996-01-12	6AM71	1	1	1	1	B																		20	6AM71	10	10	10	10	B	00	00	00	00	00	00	00	00	00	00	00	00	00	00	00	00	00		20
1996-01-17	6AM72	1	1	1	1	1	1	1	1	1	1	1	1	1	P									21	6AM72	10	10	10	10	10	10	10	10	10	10	10	10	10	P	00	00	00	00	00	00	00	00		21
1996-01-26	6AM74	1	1	1	1	1	1	1	1	1	1	1	1	1	1	1	1	1	1	1	1			22	6AM74	10	10	10	10	10	10	10	10	10	10	10	10	10	10	10	10	10	10	10	10	00	00		22
1996-03-02	63F52	1	1	1	1	1	1	1	1	1														23	63F52	10	10	10	10	10	10	10	10	10	00	00	00	00	00	00	00	00	00	00	00	00	00		23
1996-04-24	6AF53		1	1	1	1	1	1	1	1	1	1	1	1	1									24	6AF53	00	10	10	10	10	10	10	10	10	10	10	10	10	10	00	00	00	00	00	00	00	00		24
1996-04-26	6AF54		1	1	1	1	1	1	1	U														25	6AF54	00	10	10	10	10	10	10	10	U	00	00	00	00	00	00	00	00	00	00	00	00	00		25
1996-05-06	6AM81		1	1	1	1	1	1	1	1	1	1	1	1	1	1	1	1	1					26	6AM81	00	10	10	10	10	10	10	10	10	10	10	10	10	10	10	10	10	10	00	00	00	00		26
1996-05-08	6AF55		1	1	1	1	1	1	1	1	1	1	1	1	1	1	1	1						27	6AF55	00	10	10	10	10	10	10	10	10	10	10	10	10	10	10	10	10	00	00	00	00	00		27
1996-05-09	6AF56		1	1	1	1	1	1	1	1	1	1	1	U										28	6AF56	00	10	10	10	10	10	10	10	10	10	10	10	U	00	00	00	00	00	00	00	00	00		28
1996-05-10	6AM82		1	1	1	1	1	1	1	1	1	1	1	1	1	1	U							29	6AM82	00	10	10	10	10	10	10	10	10	10	10	10	10	10	10	U	00	00	00	00	00	00		29
1996-05-14	63F57				1	1	1	1	1	1	1													30	63F57	00	00	00	10	10	10	10	10	10	10	00	00	00	00	00	00	00	00	00	00	00	00		30
1996-05-19	6AF58		1	1	1	1	1	1	1	1														31	6AF58	00	10	10	10	10	10	10	10	10	00	00	00	00	00	00	00	00	00	00	00	00	00		31
1996-05-20	6AF59		1	1	1	1	1	1	1	1	1	1	1	1	1									32	6AF59	00	10	10	10	10	10	10	10	10	10	10	10	10	10	00	00	00	00	00	00	00	00		32
1996-05-21	6AF60			1	U																			33	6AF60	00	00	10	U	00	00	00	00	00	00	00	00	00	00	00	00	00	00	00	00	00	00		33
1996-05-21	6AM83		1	1	U																			34	6AM83	00	10	10	U	00	00	00	00	00	00	00	00	00	00	00	00	00	00	00	00	00	00		34
1996-05-24	6AF61		1	1	1	1	1	1	1	1	1	1	1	1	1	1	1	1						35	6AF61	00	10	10	10	10	10	10	10	10	10	10	10	10	10	10	10	10	00	00	00	00	00		35
1996-05-27	6AM84		1	1	1	1	1	1	1	1														36	6AM84	00	10	10	10	10	10	10	10	10	00	00	00	00	00	00	00	00	00	00	00	00	00		36
1996-05-28	6AF62		1	1	1	1	1	1	1	1	1	1	1	1	1	1	1	1	1	1				37	6AF62	00	10	10	10	10	10	10	10	10	10	10	10	10	10	10	10	10	10	10	00	00	00		37
1996-05-30	6AF63		1	1	1	1	1	1	1	1														38	6AF63	00	10	10	10	10	10	10	10	10	00	00	00	00	00	00	00	00	00	00	00	00	00		38
1996-05-31	6AF64			1	1	1	1	1																39	6AF64	00	00	10	10	10	10	10	00	00	00	00	00	00	00	00	00	00	00	00	00	00	00		39
1996-06-01	6AF65			1	1	1	1	1	1	1	1	1	1	1	1	1	1	1	1					40	6AF65	00	00	10	10	10	10	10	10	10	10	10	10	10	10	10	10	10	10	00	00	00	00		40
1996-06-04	6AF70			1	1	1	1	1	1	1														41	6AF70	00	00	10	10	10	10	10	10	10	00	00	00	00	00	00	00	00	00	00	00	00	00		41
1996-06-07	6AF73			1	1	1	1	1	1	1	1	1	1	1	1	1	1	1						42	6AF73	00	00	10	10	10	10	10	10	10	10	10	10	10	10	10	10	10	00	00	00	00	00		42
1996-07-10	6AF78			1	1	1	1	1	L															43	6AF78	00	00	10	10	10	10	10	L	00	00	00	00	00	00	00	00	00	00	00	00	00	00		43
1998-12-04	84F82	1	1	1	1	1	1	1	1															44	84F82	10	10	10	10	10	10	10	10	00	00	00	00	00	00	00	00	00	00	00	00	00	00		44
1999-01-20	9AM118	1	1	1	1	1	1	1	1															45	9AM118	10	10	10	10	10	10	10	10	00	00	00	00	00	00	00	00	00	00	00	00	00	00		45
1999-06-07	95F103			1	1	1	1																	46	95F103	00	00	10	10	10	10	00	00	00	00	00	00	00	00	00	00	00	00	00	00	00	00		46
2000-01-25	0AM154					1	1																	47	0AM154	00	00	00	00	10	10	00	00	00	00	00	00	00	00	00	00	00	00	00	00	00	00		47



[truncated: 83 more columns]

## Sheet: Death codes
Code	Description
A	Hit by train
B	Botulism
C	Hit by car
E	Kill by other eagle
H	Wire strike
L	Lead
MF	Fledgling mishap
P	Brodificiom
R	Unrecovered fatality
S	Shot
T	Turbine kill
U	Undiagnosed fatality
Z	Electrocuted
